# Supplementary material for: Juvenile and Osteoarthritic Human Chondrocytes Under Cyclic Tensile Strain: Transcriptional, Metabolic and Kinase Responses
Source: Int J Mol Sci. 2025 Nov 12;26(22):10934. doi: 10.3390/ijms262210934 (PMC12652661; doi:10.3390/ijms262210934)
Supplement: Supplementary file 1 [file ijms-26-10934-s001.zip]

Archive with 1 entries (1 files):
- ijms-3906202-supplementary.pdf
